# Supplementary material for: 11β-Hydroxysteroid dehydrogenase type 1 inhibition in idiopathic intracranial hypertension: a double-blind randomized controlled trial
Source: Brain Commun. 2020 Jan 10;2(1):fcz050. doi: 10.1093/braincomms/fcz050 (PMC7425517; doi:10.1093/braincomms/fcz050)
Supplement: fcz050_Supplementary_Data [file fcz050_supplementary_data.zip]

Archive with 2 entries (2 files):
- Supplementary_tables.pdf
- Statistical_analysis_plan.pdf
